# Supplementary material for: The Effect of Virtual Reality on the Reduction of Pain in Women with an Indication for Outpatient Diagnostic Hysteroscopy: A Randomized Controlled Trial
Source: J Clin Med. 2023 May 24;12(11):3645. doi: 10.3390/jcm12113645 (PMC10254027; doi:10.3390/jcm12113645)
Supplement: Supplementary file 1 [file jcm-12-03645-s001.zip]

Archive with 1 entries (1 files):
- jcm-2405946-supplementary.pdf
